# Supplementary material for: Comparative Analysis of Full Genome Sequences of African Swine Fever Virus Isolates Taken from Wild Boars in Russia in 2019
Source: Pathogens. 2021 Apr 26;10(5):521. doi: 10.3390/pathogens10050521 (PMC8146468; doi:10.3390/pathogens10050521)
Supplement: Supplementary file 1 [file pathogens-10-00521-s001.zip]

Archive with 1 entries (1 files):
- pathogens-1178988-supplementary.pdf
